# Supplementary material for: Short Term Caloric Restriction and Biofeedback Enhance Psychological Wellbeing and Reduce Overweight in Healthy Women
Source: J Pers Med. 2021 Oct 26;11(11):1096. doi: 10.3390/jpm11111096 (PMC8623687; doi:10.3390/jpm11111096)
Supplement: Supplementary file 1 [file jpm-11-01096-s001.zip]

Archive with 1 entries (1 files):
- jpm-1414565-supplementary.pdf
